# Supplementary material for: Chemical Profiling of Two Italian Olea europaea (L.) Varieties Subjected to UV-B Stress
Source: Plants (Basel). 2022 Mar 2;11(5):680. doi: 10.3390/plants11050680 (PMC8912780; doi:10.3390/plants11050680)
Supplement: Supplementary file 1 [file plants-11-00680-s001.zip]

Archive with 2 entries (2 files):
- supplemental ANOVA table 1.pdf
- supplemental ANOVA table 2.pdf
